# Supplementary material for: PON-1 and PON-2 Polymorphisms and PON-1 Paraoxonase Activity in People Living with HIV-1
Source: Antioxidants (Basel). 2025 Feb 12;14(2):209. doi: 10.3390/antiox14020209 (PMC11851513; doi:10.3390/antiox14020209)
Supplement: Supplementary file 1 [file antioxidants-14-00209-s001.zip]

Archive with 1 entries (1 files):
- antioxidants-3332912-supplementary.pdf
